# Supplementary material for: Identification of beneficial and detrimental bacteria impacting sorghum responses to drought using multi-scale and multi-system microbiome comparisons
Source: ISME J. 2022 May 6;16(8):1957–69. doi: 10.1038/s41396-022-01245-4 (PMC9296637; doi:10.1038/s41396-022-01245-4)
Supplement: Supplementary file 6 — Table S4 [file 41396_2022_1245_MOESM6_ESM.xlsx]

## Sheet: Table S4
OTU	domain	phylum	phylum_blast	class	class_blast	order	order_blast	family	family_blast	genus	genus_blast	Identity %	species	Set	Direction	SubjectID	Alignment.Length	dry_weight_intercept	dry_weight_slope	dry_weight_stdError	dry_weight_pvalue	dry_weight_thresh	plant_height_intercept	plant_height_slope	plant_height_stdError	plant_height_pvalue	plant_height_thresh
OTU1313	Bacteria	Proteobacteria	Proteobacteria	Betaproteobacteria	Betaproteobacteria		NA		NA		Chitinivorax	94.253	Chitinivorax tropicus	RHZ	Positive	NR_108743.1	261	-19.0092	586.215	258.648	0.0234237	0.68108	-5.05479	21.6356	7.49332	0.00388542	-0.0409977
OTU20869	Bacteria	Proteobacteria	Proteobacteria	Gammaproteobacteria	Gammaproteobacteria		Legionellales		Coxiellaceae		Coxiella	91.506	Coxiella burnetii	RHZ	Positive	NR_104916.1	259	-22.3316	834.879	341.04	0.0143636	0.503352	-3.46108	23.3925	11.8958	0.0492472	-0.00516047
OTU16734	Bacteria	Verrucomicrobia	NA	Opitutae	NA	Opitutales	NA	Opitutaceae	NA	Opitutus	NA	96.154	NA	RHZ	Positive	NR_163646.1	260	-214.3	616.328	158.815	0.000104112	-0.3301	-19.6907	63.8544	22.0297	0.0037488	-0.283159
OTU107574	Bacteria	Proteobacteria	Proteobacteria	Alphaproteobacteria	Alphaproteobacteria	Sphingomonadales	Sphingomonadales	Sphingomonadaceae	Sphingomonadaceae		Sphingosinicella	98.467	Sphingosinicella cucumeris	RHZ	Positive	NR_148326.1	261	-126.12	376.063	176.663	0.0332786	-0.282427	-10.8875	32.4642	9.51144	0.000642104	-0.282427
OTU202293	Bacteria	Proteobacteria	Proteobacteria	Alphaproteobacteria	Alphaproteobacteria	Rhizobiales	Rhizobiales		NA		Nordella	94.574	Nordella oligomobilis	RHZ	Positive	NR_114615.1	258	-104.91	225.45	69.4396	0.00116748	-0.43468	-2.75972	88.9697	43.1678	0.0393011	0.540153
OTU30307	Bacteria	Proteobacteria	Proteobacteria	Deltaproteobacteria	Oligoflexia	Bdellovibrionales	Bacteriovoracales	Bacteriovoracaceae	Bacteriovoracaceae	Peredibacter	Peredibacter	97.674	Peredibacter starrii	RHZ	Positive	NR_024943.1	258	-34.793	806.479	253.637	0.00147448	0.122915	-21.9872	64.7354	25.7498	0.0119366	-0.334072
OTU2388	Bacteria	Proteobacteria	Proteobacteria	Alphaproteobacteria	Alphaproteobacteria	Rhizobiales	Rhizobiales	Bradyrhizobiaceae	Bradyrhizobiaceae	Bradyrhizobium	Bradyrhizobium	99.228	Bradyrhizobium oligotrophicum	Soil	Positive	NR_102489.2	259	-22.6255	481.262	203.109	0.0178134	0.723885	-5.15786	16.0769	7.70155	0.0368444	-0.208127
OTU34816	Bacteria		Proteobacteria		Gammaproteobacteria		Pseudomonadales		Moraxellaceae		Acinetobacter	73.664	Acinetobacter piscicola	Soil	Positive	NR_159919.1	262	-194.514	502.531	236.658	0.0337162	-0.304182	-6.96588	17.9965	6.22034	0.00381381	-0.304182
OTU60461	Bacteria	Proteobacteria	Proteobacteria	Alphaproteobacteria	Alphaproteobacteria	Rhizobiales	Rhizobiales	Methylobacteriaceae	Methylobacteriaceae	Microvirga	Microvirga	99.231	Microvirga ossetica	Soil	Positive	NR_156049.1	260	-57.2612	485.055	151.421	0.00135837	0.264513	-10.4269	24.0711	6.38361	0.000162746	-0.412389
OTU199265	Bacteria	Proteobacteria	Proteobacteria	Gammaproteobacteria	Gammaproteobacteria		Chromatiales		Ectothiorhodospiraceae		Ectothiorhodospira	90.769	Ectothiorhodospira mobilis	Soil	Positive	NR_125567.1	260	-35.9881	531.556	233.472	0.0228018	0.490463	-3.96563	38.5614	16.9075	0.0225646	0.32879
OTU44922	Bacteria		Proteobacteria		Deltaproteobacteria		Myxococcales		Nannocystaceae		Plesiocystis	78.992	Plesiocystis pacifica	Root	Negative	NR_024795.1	119	163.437	-845.676	347.822	0.0150427	-0.180042	17.7313	-85.7173	34.0308	0.011775	-0.195905
OTU11030	Bacteria	Cyanobacteria	Cyanobacteria	Chloroplast	NA		Oscillatoriales	Chloroplast	NA	Streptophyta	Cephalothrix	86.364	Cephalothrix komarekiana	Root	Negative	NR_137273.1	264	79.7347	-108.502	48.813	0.026228	-0.716082	10.2867	-13.9882	3.9255	0.000366052	-0.716662
OTU18048	Bacteria		Proteobacteria		Deltaproteobacteria		Myxococcales		Nannocystaceae		Plesiocystis	79.487	Plesiocystis pacifica	Root	Negative	NR_024795.1	117	34.4649	-2000.12	927.858	0.0311128	0.417301	16.9885	-42.3664	17.4061	0.0149331	-0.382883
OTU18326	Bacteria	Nitrospirae	Nitrospirae	Nitrospira	Nitrospira	Nitrospirales	Nitrospirales	Nitrospiraceae	Nitrospiraceae	Nitrospira	Nitrospira	99.228	Nitrospira japonica	Root	Negative	NR_114396.1	259	171.183	-401.226	187.394	0.0322678	-0.377293	3.3542	-89.5041	39.7612	0.0243828	0.513102
OTU109940	Bacteria		Proteobacteria		Deltaproteobacteria		Myxococcales		Nannocystaceae		Plesiocystis	78.992	Plesiocystis pacifica	Root	Negative	NR_024795.1	119	59.0088	-263.32	125.277	0.0355618	-0.130709	11.3992	-34.2235	14.7098	0.019988	-0.286106
OTU27569	Bacteria		Proteobacteria		Deltaproteobacteria		Myxococcales		Nannocystaceae		Plesiocystis	78.814	Plesiocystis pacifica	Root	Negative	NR_024795.1	118	128.898	-395.952	142.671	0.00551533	-0.294675	10.0595	-30.9011	12.2603	0.0117212	-0.294675
OTU28970	Bacteria	Proteobacteria	Proteobacteria	Alphaproteobacteria	Alphaproteobacteria	Rhizobiales	Rhizobiales		Xanthobacteraceae		Pseudolabrys	97.297	Pseudolabrys taiwanensis	Root	Negative	NR_043515.1	259	196.587	-302.535	111.73	0.00677435	-0.629098	21.4259	-32.9732	16.6539	0.0477144	-0.629098
OTU58531	Bacteria	Bacteroidetes	Bacteroidetes	Sphingobacteriia	Chitinophagia	Sphingobacteriales	Chitinophagales	Chitinophagaceae	Chitinophagaceae		Pseudoflavitalea	94.981	Pseudoflavitalea rhizosphaerae	Root	Negative	NR_152044.1	259	153.333	-471.424	140.434	0.000788212	-0.305545	26.5207	-81.5379	36.5239	0.0255852	-0.305545
OTU93808	Bacteria	Cyanobacteria	Cyanobacteria	Chloroplast	NA		Oscillatoriales	Chloroplast	Microcoleaceae	Streptophyta	Arthrospira	85.039	Arthrospira platensis	Root	Negative	NR_125711.1	254	140.359	-336.61	124.46	0.00683943	-0.385002	13.3817	-34.3409	13.6599	0.0119373	-0.353687
OTU96823	Bacteria	Proteobacteria	Proteobacteria	Alphaproteobacteria	Alphaproteobacteria	Sphingomonadales	Sphingomonadales	Sphingomonadaceae	Sphingomonadaceae	Sphingomonas	Sphingomonas	95.385	Sphingomonas yunnanensis	Root	Negative	NR_043264.1	260	30.4506	-225.216	87.8998	0.0104015	0.540607	3.38494	-40.2201	14.2646	0.00480862	0.85124
OTU30476	Bacteria	Proteobacteria	Proteobacteria	Gammaproteobacteria	Gammaproteobacteria	Pseudomonadales	Pseudomonadales	Pseudomonadaceae	Pseudomonadaceae	Pseudomonas	Pseudomonas	99.228	Pseudomonas lini	RHZ	Negative	NR_029042.2	259	15.816	-346.386	128.468	0.00701165	0.847997	2.0712	-13.0589	4.07042	0.00133552	0.171627
OTU23821	Bacteria	Bacteroidetes	Bacteroidetes	Sphingobacteriia	Chitinophagia	Sphingobacteriales	Chitinophagales	Chitinophagaceae	Chitinophagaceae	Niastella	Niastella	99.73	Niastella hibisci	RHZ	Negative	NR_153698.1	370	270.014	-690.49	253.775	0.00651097	-0.375204	12.5845	-47.2043	22.6248	0.0369429	-0.229
OTU37122	Bacteria	Actinobacteria	Actinobacteria	Actinobacteria	Actinobacteria	Actinomycetales	Micrococcales	Micrococcaceae	Micrococcaceae	Arthrobacter	Paenarthrobacter	98.467	Paenarthrobacter ureafaciens	RHZ	Negative	NR_029281.1	261	14.3679	-40.1427	19.2259	0.0368019	0.244865	8.2178	-6.69548	2.08418	0.00131576	-1.2007
OTU48333	Bacteria	Verrucomicrobia	Proteobacteria	Subdivision3	Gammaproteobacteria		Acidiferrobacterales		Acidiferrobacteraceae	Subdivision3_genera_incertae_sedis	Sulfurifustis	83.077	Sulfurifustis variabilis	RHZ	Negative	NR_137347.1	260	67.7576	-87.1376	38.1282	0.0222904	-0.744536	9.00562	-11.5814	4.7705	0.0151943	-0.744536
OTU49515	Bacteria	Proteobacteria	Proteobacteria	Betaproteobacteria	Betaproteobacteria	Burkholderiales	Burkholderiales	Oxalobacteraceae	Oxalobacteraceae		Noviherbaspirillum	99.614	Noviherbaspirillum agri	RHZ	Negative	NR_156921.1	259	136.656	-274.221	44.997	1.1e-09	-0.451784	8.23262	-21.4292	8.75421	0.0143703	-0.31859
OTU67490	Bacteria	Acidobacteria	Acidobacteria	Acidobacteria_Gp6	Vicinamibacteria		NA		Vicinamibacteraceae	Gp6	Vicinamibacter	91.571	Vicinamibacter silvestris	RHZ	Negative	NR_151905.1	261	103.055	-157.654	62.1297	0.0111648	-0.608344	8.52415	-16.506	6.61584	0.0125983	-0.448776
OTU73386	Bacteria	Proteobacteria	Proteobacteria	Gammaproteobacteria	Gammaproteobacteria	Xanthomonadales	Nevskiales	Sinobacteraceae	Sinobacteraceae	Steroidobacter	Steroidobacter	96.124	Steroidobacter agariperforans	RHZ	Negative	NR_134189.1	258	14.1294	-88.2079	41.5795	0.0338859	0.333983	6.94636	-9.71333	4.86397	0.0458257	-0.658942
OTU74567	Bacteria	Firmicutes	Firmicutes	Bacilli	Bacilli	Bacillales	Bacillales	Paenibacillaceae_1	Paenibacillaceae	Paenibacillus	Paenibacillus	98.456	Paenibacillus xanthanilyticus	RHZ	Negative	NR_159286.1	259	25.0982	-435.505	134.142	0.00116798	0.348869	3.36744	-73.4711	32.4472	0.0235542	0.443242
OTU74612	Bacteria	Proteobacteria	Proteobacteria	Alphaproteobacteria	Alphaproteobacteria		Rhodospirillales		Geminicoccaceae		Arboricoccus	93.846	Arboricoccus pini	RHZ	Negative	NR_157671.1	260	93.1885	-236.737	113.852	0.0375864	-0.321886	15.0423	-41.492	7.54829	3.87e-08	-0.279381
OTU96746	Bacteria	Actinobacteria	Actinobacteria	Actinobacteria	Actinobacteria	Actinomycetales	Propionibacteriales	Nocardioidaceae	Nocardioidaceae		Marmoricola	98.45	Marmoricola terrae	RHZ	Negative	NR_135876.1	258	18.5515	-240.32	116.24	0.0386926	0.650775	0.877321	-15.4346	6.53282	0.0181457	0.800836
OTU2849	Bacteria	Proteobacteria	Proteobacteria	Alphaproteobacteria	Alphaproteobacteria		Rhodospirillales		Geminicoccaceae		Arboricoccus	90.805	Arboricoccus pini	Soil	Negative	NR_157671.1	261	18.4221	-501.751	224.039	0.0251186	0.430401	5.90773	-25.9347	8.71742	0.00292946	-0.102749
OTU5041	Bacteria		Proteobacteria		Gammaproteobacteria		Cellvibrionales		Cellvibrionaceae		Cellvibrio	83.969	Cellvibrio gandavensis	Soil	Negative	NR_025419.1	262	149.018	-422.079	183.122	0.0211722	-0.320152	7.20682	-34.0286	15.099	0.0242153	-0.143217
OTU10313	Bacteria	Proteobacteria	Proteobacteria	Deltaproteobacteria	Deltaproteobacteria	Myxococcales	Myxococcales		Polyangiaceae		Chondromyces	90.734	Chondromyces lanuginosus	Soil	Negative	NR_025345.1	259	63.1875	-122.944	49.3848	0.0127918	-0.439138	7.35865	-10.5004	3.93864	0.00767613	-0.669916
OTU18206	Bacteria	Planctomycetes	Planctomycetes	Planctomycetia	Planctomycetia	Planctomycetales	Planctomycetales	Planctomycetaceae	Planctomycetaceae	Thermogutta	Thermogutta	90.076	Thermogutta terrifontis	Soil	Negative	NR_134826.1	262	123.036	-172.316	46.3807	0.000202992	-0.689884	9.0662	-12.6976	5.06167	0.0121219	-0.689884
OTU21520	Bacteria		Proteobacteria		Gammaproteobacteria		Chromatiales		Chromatiaceae		Thiohalocapsa	86.538	Thiohalocapsa marina	Soil	Negative	NR_115047.1	260	101.109	-173.581	87.0086	0.0460438	-0.549186	8.09539	-13.8979	5.87572	0.0180146	-0.549186
OTU24533	Bacteria		Planctomycetes		Planctomycetia		Planctomycetales		Isosphaeraceae		Paludisphaera	80.755	Paludisphaera borealis	Soil	Negative	NR_148747.1	265	158.404	-307.244	116.371	0.00828559	-0.502736	9.99477	-19.3861	7.67678	0.0115601	-0.502736
OTU150614	Bacteria	Actinobacteria	Actinobacteria	Actinobacteria	Thermoleophilia	Solirubrobacterales	Solirubrobacterales	Solirubrobacteraceae	Solirubrobacteraceae	Solirubrobacter	Solirubrobacter	98.069	Solirubrobacter taibaiensis	Soil	Negative	NR_134176.1	259	143.451	-252.418	109.885	0.0216124	-0.551891	9.33571	-16.4272	6.91507	0.017522	-0.551891
OTU28845	Bacteria	Actinobacteria	Actinobacteria		Thermoleophilia		Solirubrobacterales		Conexibacteraceae		Conexibacter	92.692	Conexibacter arvalis	Soil	Negative	NR_113264.1	260	123.749	-172.506	62.8288	0.00603895	-0.682563	7.95382	-15.159	5.84873	0.00954617	-0.438797
OTU31924	Bacteria	Proteobacteria	Proteobacteria	Alphaproteobacteria	Alphaproteobacteria	Sphingomonadales	Sphingomonadales	Sphingomonadaceae	Sphingomonadaceae		Rhizorhabdus	98.456	Rhizorhabdus argentea	Soil	Negative	NR_133845.1	259	136.441	-414.856	138.956	0.00283088	-0.299102	2.8725	-274.551	133.891	0.0403102	0.534521
OTU40310	Bacteria	Proteobacteria	Proteobacteria	Alphaproteobacteria	Alphaproteobacteria	Rickettsiales	Rickettsiales	Rickettsiaceae	Rickettsiaceae	Rickettsia	Rickettsia	97.683	Rickettsia conorii	Soil	Negative	NR_074480.2	259	182.991	-183.091	73.1079	0.0122659	-0.977807	11.8223	-11.8288	3.65485	0.0012102	-0.977807
OTU42036	Bacteria	Proteobacteria	Proteobacteria	Alphaproteobacteria	Alphaproteobacteria	Rhodospirillales	Rhodospirillales		Rhodospirillaceae		Nitrospirillum	93.077	Nitrospirillum amazonense	Soil	Negative	NR_104981.1	260	110.832	-177.025	88.4549	0.0453603	-0.608709	8.10943	-11.5038	5.82706	0.0483586	-0.698076
OTU48293	Bacteria	Proteobacteria	Proteobacteria	Deltaproteobacteria	Deltaproteobacteria	Myxococcales	Myxococcales		Kofleriaceae		Kofleria	91.221	Kofleria flava	Soil	Negative	NR_041981.1	262	113.793	-358.942	117.287	0.00221059	-0.258541	8.43169	-33.1064	11.1736	0.00304758	-0.167507
OTU72905	Bacteria	Chloroflexi	Chloroflexi		Caldilineae		Caldilineales		Caldilineaceae		Litorilinea	91.603	Litorilinea aerophila	Soil	Negative	NR_132330.1	262	35.0944	-322.044	150.225	0.0320527	0.347886	3.24043	-34.4112	12.9272	0.00776941	0.419802
OTU77132	Bacteria	Proteobacteria	Proteobacteria	Alphaproteobacteria	Alphaproteobacteria	Sphingomonadales	Sphingomonadales	Sphingomonadaceae	Sphingomonadaceae		Sphingosinicella	97.674	Sphingosinicella cucumeris	Soil	Negative	NR_148326.1	258	63.4048	-222.063	84.4486	0.00854947	-0.0793904	1.81465	-11.0097	4.28724	0.0102285	0.270329
OTU89140	Bacteria		Chloroflexi		Thermomicrobia		Sphaerobacterales		Sphaerobacteraceae		Sphaerobacter	86.312	Sphaerobacter thermophilus	Soil	Negative	NR_074379.1	263	37.1264	-380.59	172.338	0.0272171	0.0644424	3.73907	-31.1099	11.4428	0.00655323	0.0153643
OTU160369	Bacteria	Acidobacteria	Firmicutes	Acidobacteria_Gp5	Clostridia		Clostridiales		Clostridiaceae	Gp5	Caloramator	88.077	Caloramator proteoclasticus	Soil	Negative	NR_026265.1	260	165	-294.657	143.61	0.0401908	-0.537008	14.1233	-25.2214	11.8972	0.0340106	-0.537008
OTU160954	Bacteria	Proteobacteria	Proteobacteria	Alphaproteobacteria	Alphaproteobacteria	Rhodospirillales	Rhodospirillales	Rhodospirillaceae	Rhodospirillaceae	Skermanella	Skermanella	96.911	Skermanella aerolata	Soil	Negative	NR_043929.1	259	30.4953	-4366.72	2139.1	0.0412129	0.465683	3.12583	-114.418	50.7408	0.0241368	0.330235
OTU190323	Bacteria	Bacteroidetes	Bacteroidetes	Sphingobacteriia	Chitinophagia	Sphingobacteriales	Chitinophagales	Chitinophagaceae	Chitinophagaceae		Flavitalea	95.769	Flavitalea antarctica	Soil	Negative	NR_157626.1	260	185.012	-339.137	169.554	0.0454815	-0.50984	15.8277	-29.0131	12.8724	0.0242023	-0.50984
